# Supplementary material for: Investigation of α-Glucosidase Inhibitory Metabolites from Tetracera scandens Leaves by GC–MS Metabolite Profiling and Docking Studies
Source: Biomolecules. 2020 Feb 12;10(2):287. doi: 10.3390/biom10020287 (PMC7072363; doi:10.3390/biom10020287)
Supplement: Supplementary file 1 [file biomolecules-10-00287-s001.zip]

Archive with 3 entries (2 files):
- Proofed Supplementary/
- Proofed Supplementary/biomolecules-622424 -proofed--Supplementary data (File S2).docx
- Proofed Supplementary/Supplementary data (Figure S1).gif
